# Supplementary material for: Alternative Mating Tactics in Male Chameleons (Chamaeleo chamaeleon) Are Evident in Both Long-Term Body Color and Short-Term Courtship Pattern
Source: PLoS One. 2016 Jul 13;11(7):e0159032. doi: 10.1371/journal.pone.0159032 (PMC4943735; doi:10.1371/journal.pone.0159032)
Supplement: S1 Table — (ZIP) [file pone.0159032.s004.zip]

Archive with 17 entries (14 files):
- PLoS ONE supp data/
- PLoS ONE supp data/.DS_Store
- __MACOSX/
- __MACOSX/PLoS ONE supp data/
- __MACOSX/PLoS ONE supp data/._.DS_Store
- PLoS ONE supp data/Annual color change.xls
- __MACOSX/PLoS ONE supp data/._Annual color change.xls
- PLoS ONE supp data/Copulation data.xls
- __MACOSX/PLoS ONE supp data/._Copulation data.xls
- PLoS ONE supp data/Courtship patterns by SVL data.xls
- __MACOSX/PLoS ONE supp data/._Courtship patterns by SVL data.xls
- PLoS ONE supp data/Male-Male encounters data.xls
- __MACOSX/PLoS ONE supp data/._Male-Male encounters data.xls
- PLoS ONE supp data/Males data.xls
- __MACOSX/PLoS ONE supp data/._Males data.xls
- PLoS ONE supp data/Sleep by female data.xls
- __MACOSX/PLoS ONE supp data/._Sleep by female data.xls
