# Supplementary material for: Alternative Mating Tactics in Male Chameleons (Chamaeleo chamaeleon) Are Evident in Both Long-Term Body Color and Short-Term Courtship Pattern
Source: PLoS One. 2016 Jul 13;11(7):e0159032. doi: 10.1371/journal.pone.0159032 (PMC4943735; doi:10.1371/journal.pone.0159032)
Supplement: S1 Table — (ZIP) [file pone.0159032.s004.zip › PLoS ONE supp data/Annual color change.xls]

## Sheet: Color change
Specimen#	sex	SVL	ColorCode	Date	Month	SV	Color	Year
0505HH	F	13.4	1	10.10.11	10	13.4	Green	11
1110HH	F	14.4	1	10.10.11	10	14.4	Green	11
1320KM	F	11.9	1	11.8.11	8	11.9	Green	11
1330KM	F	12.5	1	11.8.11	8	12.5	Green	11
0310KM	F	13.3	1	13.9.10	9	13.3	Green	10
0440KM	F	15.4	1	13.9.10	9	15.4	Green	10
0054HH	F	7.7	1	14.6.11	6	7.7	Green	11
0051Km	F	10.5	1	14.7.10	7	10.5	Green	10
0420HH	F	9.7	1	14.7.11	7	9.7	Green	11
0440HH	F	12.5	1	14.7.11	7	12.5	Green	11
0450HH	F	13.5	1	14.7.11	7	13.5	Green	11
0510HH	F	12.2	1	14.7.11	7	12.2	Green	11
0100aKM	F	9.2	1	14.7.11	7	9.2	Green	11
0055HH	F	11.6	1	15.6.11	6.5	11.6	Green	11
1430KM	F	11.5	1	16.8.11	8.5	11.5	Green	11
1530KM	F	12.6	1	16.8.11	8.5	12.6	Green	11
1130HH	F	11.4	1	17.10.11	10.5	11.4	Green	11
2005HH	F	11.1	1	17.6.10	6.5	11.1	Green	10
0300aKM	F	12.6	1	17.7.11	7.5	12.6	Green	11
0400aKM	F	12.7	1	17.7.11	7.5	12.7	Green	11
0500aKM	F	10	1	17.7.11	7.5	10	Green	11
0205HH	F	11.8	1	17.8.11	8.5	11.8	Green	11
0022KM	F	11.9	1	18.6.10	6.5	11.9	Green	10
0023KM	F	9.6	1	18.6.10	6.5	9.6	Green	10
0013HH	F	11.4	1	19.7.10	7.5	11.4	Green	10
0055KM	F	11.1	1	19.7.10	7.5	11.1	Green	10
0032HH	F	14.1	1	2.6.11	6	14.1	Green	11
0035HH	F	14.2	1	2.6.11	6	14.2	Green	11
1140HH	F	11.3	1	20.10.11	10.5	11.3	Green	11
5000aKM	F	9.8	1	21.6.11	6.5	9.8	Green	11
0015HH	F	11	1	22.7.10	7.5	11	Green	10
0022HH	F	11.6	1	22.7.10	7.5	11.6	Green	10
2150KM	F	10.3	1	22.8.11	8.5	10.3	Green	11
2230KM	F	11.6	1	22.8.11	8.5	11.6	Green	11
0305KM	F	10.3	1	23.12.10	12.5	10.3	Green	10
0402KM	F	11.1	1	23.12.10	12.5	11.1	Green	10
0130HH	F	14.5	1	23.6.11	6.5	14.5	Green	11
0140HH	F	11.4	1	23.6.11	6.5	11.4	Green	11
0220HH	F	11.8	1	23.6.11	6.5	11.8	Green	11
0240HH	F	10.3	1	23.6.11	6.5	10.3	Green	11
2030HH	F	14.5	1	24.7.09	7.5	14.5	Green	09
0150KM	F	13.8	1	24.8.10	8.5	13.8	Green	10
0230KM	F	10.5	1	24.8.10	8.5	10.5	Green	10
2250KM	F	11.9	1	24.8.11	8.5	11.9	Green	11
2350KM	F	12.1	1	26.8.11	8.5	12.1	Green	11
3500NM	F	14.2	1	26.8.11	8.5	14.2	Green	11
4100NM	F	10.9	1	26.8.11	8.5	10.9	Green	11
0301KM	F	13.3	1	26.9.10	9.5	13.3	Green	10
0050aKM	F	11.3	1	27.7.11	7.5	11.3	Green	11
0001aKM	F	11.2	1	27.7.11	7.5	11.2	Green	11
0003aKM	F	11.1	1	27.7.11	7.5	11.1	Green	11
0004aKM	F	11.3	1	27.7.11	7.5	11.3	Green	11
0120KM	F	10.9	1	28.7.10	7.5	10.9	Green	10
0305HH	F	14.3	1	30.8.11	8.5	14.3	Green	11
5100NM	F	14.5	1	30.8.11	8.5	14.5	Green	11
1001HH	F	10.7	1	31.5.10	5.5	10.7	Green	10
1004HH	F	8.5	1	31.5.10	5.5	8.5	Green	10
2001HH	F	9.4	1	31.5.10	5.5	9.4	Green	10
0404KM	F	13.2	1	31.5.11	5.5	13.2	Green	11
0023HH	F	12	1	4.8.10	8	12	Green	10
4002HH	F	10.2	1	5.7.10	7	10.2	Green	10
3200NM	F	11.8	1	6.9.10	9	11.8	Green	10
4004HH	F	10	1	7.7.10	7	10	Green	10
4005HH	F	9.6	1	7.7.10	7	9.6	Green	10
0042HH	F	10.4	1	8.6.11	6	10.4	Green	11
0044HH	F	14.3	1	8.6.11	6	14.3	Green	11
0052HH	F	9.9	1	8.6.11	6	9.9	Green	11
5003HH	F	11.9	1	8.7.10	7	11.9	Green	10
0101HH	F	12	1	9.8.11	8	12	Green	11
0103HH	F	12.7	1	9.8.11	8	12.7	Green	11
1130KM	F	13.1	1	9.8.11	8	13.1	Green	11
0504KM	F	10.9	1	14.6.11	6	10.9	Green	11
0501KM	F	7.5	1	31.5.11	5.5	7.5	Green	11
0320KM	F	12	2	13.9.10	9	12	Brown	10
0330KM	F	12.9	2	13.9.10	9	12.9	Brown	10
0430KM	F	9.7	2	13.9.10	9	9.7	Brown	10
1440KM	F	10.8	2	16.8.11	8.5	10.8	Brown	11
0301HH	F	12.7	2	17.8.11	8.5	12.7	Brown	11
1550KM	F	11.9	2	17.8.11	8.5	11.9	Brown	11
0520KM	F	11.1	2	17.9.10	9.5	11.1	Brown	10
0053KM	F	7.9	2	19.7.10	7.5	7.9	Brown	10
0240KM	F	12	2	24.8.10	8.5	12	Brown	10
4200NM	F	11.2	2	26.8.11	8.5	11.2	Brown	11
3005HH	F	10.5	2	5.7.10	7	10.5	Brown	10
2420KM	F	13.9	2	6.9.11	9	13.9	Brown	11
2450KM	F	12.4	2	6.9.11	9	12.4	Brown	11
2520KM	F	12.2	2	6.9.11	9	12.2	Brown	11
1210KM	F	10.5	2	9.8.11	8	10.5	Brown	11
0303HH	F	11	2	17.8.11	8.5	11	Brown	11
5300NM	F	12.2	2	30.8.11	8.5	12.2	Brown	11
0503KM	F	9.6	2	14.6.11	6	9.6	Brown	11
0501HH	M	13.6	1	10.10.11	10	13.6	Green	11
0502HH	M	9	1	10.10.11	10	9	Green	11
0503HH	M	10.3	1	10.10.11	10	10.3	Green	11
0504HH	M	12.3	1	10.10.11	10	12.3	Green	11
0201HH	M	15.4	1	11.8.11	8	15.4	Green	11
0202HH	M	13.8	1	11.8.11	8	13.8	Green	11
0203HH	M	10.8	1	11.8.11	8	10.8	Green	11
1240KM	M	15.6	1	11.8.11	8	15.6	Green	11
1250KM	M	13	1	11.8.11	8	13	Green	11
1310KM	M	12.1	1	11.8.11	8	12.1	Green	11
1410KM	M	12.3	1	11.8.11	8	12.3	Green	11
1420KM	M	11.8	1	11.8.11	8	11.8	Green	11
0410KM	M	15.1	1	13.9.10	9	15.1	Green	10
0450KM	M	15.1	1	13.9.10	9	15.1	Green	10
0045KM	M	10	1	14.7.10	7	10	Green	10
0052KM	M	13.1	1	14.7.10	7	13.1	Green	10
0430HH	M	10.2	1	14.7.11	7	10.2	Green	11
0200aKM	M	10.9	1	14.7.11	7	10.9	Green	11
0110HH	M	9.1	1	15.6.11	6	9.1	Green	11
5005HH	M	9.1	1	15.7.10	7	9.1	Green	10
1450KM	M	14.9	1	16.8.11	8.5	14.9	Green	11
1520KM	M	12.5	1	16.8.11	8.5	12.5	Green	11
1540KM	M	13.1	1	16.8.11	8.5	13.1	Green	11
3140KM	M	13.8	1	17.10.11	10.5	13.8	Green	11
3150KM	M	13.4	1	17.10.11	10.5	13.4	Green	11
2002HH	M	14	1	17.6.10	6.5	14	Green	10
3001HH	M	11.8	1	17.6.10	6.5	11.8	Green	10
0020aKM	M	9.6	1	17.7.11	7.5	9.6	Green	11
0030aKM	M	15.6	1	17.7.11	7.5	15.6	Green	11
0204HH	M	13.8	1	17.8.11	8.5	13.8	Green	11
0302HH	M	11.7	1	17.8.11	8.5	11.7	Green	11
0540KM	M	13.1	1	17.9.10	9.5	13.1	Green	10
0102KM	M	13.8	1	17.9.10	9.5	13.8	Green	10
0031KM	M	13.4	1	18.6.10	6.5	13.4	Green	10
0011HH	M	13.1	1	19.7.10	7.5	13.1	Green	10
0012HH	M	8.9	1	19.7.10	7.5	8.9	Green	10
0014HH	M	10.3	1	19.7.10	7.5	10.3	Green	10
0033HH	M	8.6	1	2.6.11	6	8.6	Green	11
0034HH	M	14.4	1	2.6.11	6	14.4	Green	11
2330KM	M	15.4	1	2.9.11	9	15.4	Green	11
0505KM	M	11.8	1	21.6.11	6.5	11.8	Green	11
1000aKM	M	13	1	21.6.11	6.5	13	Green	11
2000aKM	M	12.8	1	21.6.11	6.5	12.8	Green	11
3000aKM	M	9.7	1	21.6.11	6.5	9.7	Green	11
0034KM	M	9.3	1	22.6.10	6.5	9.3	Green	10
0035KM	M	8.7	1	22.6.10	6.5	8.7	Green	10
0041KM	M	14.1	1	22.6.10	6.5	14.1	Green	10
0021HH	M	11.5	1	22.7.10	7.5	11.5	Green	10
0520HH	M	13.9	1	22.7.11	7.5	13.9	Green	11
2140KM	M	12.8	1	22.8.11	8.5	12.8	Green	11
2210KM	M	11	1	22.8.11	8.5	11	Green	11
2240KM	M	10.8	1	22.8.11	8.5	10.8	Green	11
0404HH	M	15.3	1	22.9.11	9.5	15.3	Green	11
0401KM	M	14.2	1	23.12.10	12.5	14.2	Green	10
0403KM	M	9.1	1	23.12.10	12.5	9.1	Green	10
0210HH	M	11	1	23.6.11	6.5	11	Green	11
0230HH	M	9.2	1	23.6.11	6.5	9.2	Green	11
0201KM	M	13.9	1	23.9.10	9.5	13.9	Green	10
0202KM	M	14.6	1	23.9.10	9.5	14.6	Green	10
0210KM	M	14.8	1	24.8.10	8.5	14.8	Green	10
0220KM	M	13.8	1	24.8.10	8.5	13.8	Green	10
2310KM	M	15.5	1	24.8.11	8.5	15.5	Green	11
0042KM	M	9.4	1	25.6.10	6.5	9.4	Green	10
0043KM	M	8.5	1	25.6.10	6.5	8.5	Green	10
0044KM	M	12.4	1	25.6.10	6.5	12.4	Green	10
2410KM	M	14.2	1	26.8.11	8.5	14.2	Green	11
4400NM	M	10.7	1	26.8.11	8.5	10.7	Green	11
0002aKM	M	11.2	1	27.7.11	7.5	11.2	Green	11
0005aKM	M	11.4	1	27.7.11	7.5	11.4	Green	11
3002HH	M	11.8	1	28.6.10	6.5	11.8	Green	10
3003HH	M	10.6	1	28.6.10	6.5	10.6	Green	10
3004HH	M	11	1	28.6.10	6.5	11	Green	10
0110KM	M	11.2	1	28.7.10	7.5	11.2	Green	10
0130KM	M	9.2	1	28.7.10	7.5	9.2	Green	10
0140KM	M	8.9	1	28.7.10	7.5	8.9	Green	10
0530HH	M	15.7	1	3.8.11	8	15.7	Green	11
0540HH	M	9.8	1	3.8.11	8	9.8	Green	11
1110KM	M	10.5	1	3.8.11	8	10.5	Green	11
0040aHH	M	16.4	1	30.6.11	6.5	16.4	Green	11
0304HH	M	14.6	1	30.8.11	8.5	14.6	Green	11
4500NM	M	9.5	1	30.8.11	8.5	9.5	Green	11
0402HH	M	15.7	1	30.8.11	8.5	15.7	Green	11
0405KM	M	13.6	1	31.5.11	5.5	13.6	Green	11
0024HH	M	9.2	1	4.8.10	8	9.2	Green	10
4001HH	M	13.7	1	5.7.10	7	13.7	Green	10
4003HH	M	14	1	5.7.10	7	14	Green	10
0330HH	M	8.9	1	5.7.11	7	8.9	Green	11
0340HH	M	14.2	1	5.7.11	7	14.2	Green	11
0350HH	M	10.2	1	5.7.11	7	10.2	Green	11
0410HH	M	12.1	1	5.7.11	7	12.1	Green	11
3100NM	M	14	1	6.9.10	9	14	Green	10
3300NM	M	12.6	1	6.9.10	9	12.6	Green	10
2430KM	M	15.6	1	6.9.11	9	15.6	Green	11
0043HH	M	13.2	1	8.6.11	6	13.2	Green	11
0045HH	M	14.5	1	8.6.11	6	14.5	Green	11
0051HH	M	9.8	1	8.6.11	6	9.8	Green	11
0502KM	M	11.2	1	8.6.11	6	11.2	Green	11
5001HH	M	10.9	1	8.7.10	7	10.9	Green	10
5002HH	M	9.6	1	8.7.10	7	9.6	Green	10
0550HH	M	14.8	1	9.8.11	8	14.8	Green	11
0104HH	M	9.6	1	9.8.11	8	9.6	Green	11
0105HH	M	14	1	9.8.11	8	14	Green	11
1120KM	M	13.3	1	9.8.11	8	13.3	Green	11
1140KM	M	12.1	1	9.8.11	8	12.1	Green	11
1220KM	M	14.8	1	9.8.11	8	14.8	Green	11
1230KM	M	13.2	1	9.8.11	8	13.2	Green	11
1120HH	M	12.9	2	10.10.11	10	12.9	Brown	11
1340KM	M	11.8	2	11.8.11	8	11.8	Brown	11
1350KM	M	10.4	2	11.8.11	8	10.4	Brown	11
0340KM	M	12.9	2	13.9.10	9	12.9	Brown	10
0350KM	M	8.9	2	13.9.10	9	8.9	Brown	10
0420KM	M	8.8	2	13.9.10	9	8.8	Brown	10
0053HH	M	7.9	2	14.6.11	6	7.9	Brown	11
1510KM	M	10.6	2	16.8.11	8.5	10.6	Brown	11
2550KM	M	12.5	2	16.9.11	9.5	12.5	Brown	11
2003HH	M	11.1	2	17.6.10	6.5	11.1	Brown	10
2004HH	M	8.1	2	17.6.10	6.5	8.1	Brown	10
0040aKM	M	16.3	2	17.7.11	7.5	16.3	Brown	11
0550KM	M	8.8	2	17.9.10	9.5	8.8	Brown	10
0101KM	M	12.6	2	17.9.10	9.5	12.6	Brown	10
0032KM	M	10.7	2	18.6.10	6.5	10.7	Brown	10
0054KM	M	9	2	19.7.10	7.5	9	Brown	10
4000aKM	M	9.8	2	21.6.11	6.5	9.8	Brown	11
0033KM	M	10.1	2	22.6.10	6.5	10.1	Brown	10
2110KM	M	12	2	22.8.11	8.5	12	Brown	11
2120KM	M	12.3	2	22.8.11	8.5	12.3	Brown	11
2130KM	M	12	2	22.8.11	8.5	12	Brown	11
2220KM	M	10.7	2	22.8.11	8.5	10.7	Brown	11
3110Km	M	11.4	2	22.9.11	9.5	11.4	Brown	11
3120KM	M	10.9	2	22.9.11	9.5	10.9	Brown	11
0103KM	M	9.5	2	23.9.10	9.5	9.5	Brown	10
0104KM	M	9.8	2	23.9.10	9.5	9.8	Brown	10
0105KM	M	11.8	2	23.9.10	9.5	11.8	Brown	10
0203KM	M	9.6	2	23.9.10	9.5	9.6	Brown	10
0250KM	M	11.7	2	24.8.10	8.5	11.7	Brown	10
2320KM	M	13	2	24.8.11	8.5	13	Brown	11
2340KM	M	12.1	2	26.8.11	8.5	12.1	Brown	11
0204KM	M	9.9	2	26.9.10	9.5	9.9	Brown	10
0205KM	M	13	2	26.9.10	9.5	13	Brown	10
0320HH	M	9.9	2	30.6.11	6.5	9.9	Brown	11
0401HH	M	9.5	2	30.8.11	8.5	9.5	Brown	11
2440KM	M	11	2	6.9.11	9	11	Brown	11
2510KM	M	12	2	6.9.11	9	12	Brown	11
2530KM	M	10.9	2	6.9.11	9	10.9	Brown	11
0102HH	M	9.8	2	9.8.11	8	9.8	Brown	11
1150KM	M	11.4	2	9.8.11	8	11.4	Brown	11
2540KM	M	15.2	2	16.9.11	9.5	15.2	Brown	11
3130KM	M	12.3	2	22.9.11	9.5	12.3	Brown	11
