# Supplementary material for: Alternative Mating Tactics in Male Chameleons (Chamaeleo chamaeleon) Are Evident in Both Long-Term Body Color and Short-Term Courtship Pattern
Source: PLoS One. 2016 Jul 13;11(7):e0159032. doi: 10.1371/journal.pone.0159032 (PMC4943735; doi:10.1371/journal.pone.0159032)
Supplement: S1 Table — (ZIP) [file pone.0159032.s004.zip › PLoS ONE supp data/Copulation data.xls]

## Sheet: Copulation
Male color	Copulation	Frequency
Green	Yes	5
Green	No	7
Brown	Yes	15
Brown	No	15
