# Supplementary material for: Alternative Mating Tactics in Male Chameleons (Chamaeleo chamaeleon) Are Evident in Both Long-Term Body Color and Short-Term Courtship Pattern
Source: PLoS One. 2016 Jul 13;11(7):e0159032. doi: 10.1371/journal.pone.0159032 (PMC4943735; doi:10.1371/journal.pone.0159032)
Supplement: S1 Table — (ZIP) [file pone.0159032.s004.zip › PLoS ONE supp data/Courtship patterns by SVL data.xls]

## Sheet: Data
Ind	Sex	BreedingState	Date	Month	Weight	STV	Color pattern	Color pattern code
0025HH	M	Br+F	3367612800	9.5	19.1	9.9	434510b	A
0051HH	M	Br+F	3397507200	8.5	13.7	10	434510b	A
0103KM	M	Br+F	24.9.2010	9.5	19.9	9.5	434510b	A
0110HH	M	Br+F	3397507200	8.5	17.3	9.9	434510b	A
0203KM	M	Br+F	24.9.2010	9.5	13.7	9.6	434510b	A
0204KM	M	Br+F	26.9.2010	9.5	17.4	9.9	434510b	A
0230HH	M	Br+F	3397507200	8.5	13.8	9.5	434510b	A
0302KM	M	Br+F	3368390400	9.5	11.7	8.7	434510b	A
0320HH	M	Br+F	3397507200	8.5	18.5	10.2	434510b	A
0401HH	M	Br+F	31.8.2011	8.5	16.6	9.5	434510b	A
0420KM	M	Br+F	15.9.2010	9	11.1	8.8	434510b	A
1150KM	M	Br+F	3397507200	8.5	27.9	11	434510b	A
2220KM	M	Br+F	23.8.2011	8.5	25.9	10.7	434510b	A
2440KM	M	Br+F	8.9.11	9	24.9	11	434510b	A
0002aKM	M	Br+F	3399494400	9.5	29.3	11.4	63500b	D
0005aKM	M	Br+F	3397507200	8.5	30.6	11.4	63500b	D
0033HH	M	Br+F	3399494400	9.5	12.5	9.1	63500b	D
0102HH	M	Br+F	3399494400	9.5	21.4	9.8	63500b	D
0104HH	M	Br+F	3397507200	8.5	23.3	9.7	63500b	D
0203HH	M	Br+F	3399494400	9.5	23.6	10.9	63500b	D
0430HH	M	Br+F	3399494400	9.5	21.4	10.2	63500b	D
0550KM	M	Br+F	3367612800	9.5	13.1	8.8	63500b	D
1110KM	M	Br+F	3399494400	9.5	22.6	10.5	63500b	D
1350KM	M	Br+F	3397507200	8.5	21.8	10.6	63500b	D
2510KM	M	Br+F	8.9.11	9	30.8	12	63500b	D
2530KM	M	Br+F	3398284800	9		10.9	63500b	D
3000aKM	M	Br+F	3399494400	9.5		10.1	63500b	D
4000aKM	M	Br+F	3397507200	8.5	20.1	9.8	63500b	D
4400NM	M	Br+F	27.8.2011	8.5	25.5	10.7	63500b	D
4500NM	M	Br+F	31.8.2011	8.5	18.7	9.5	63500b	D
0105KM	M	Br+F	24.9.2010	9.5	34.1	11.8	434508b	E
0205KM	M	Br+F	26.9.2010	9.5	36.4	13	434508b	E
0340KM	M	Br+F	14.9.2010	9	41.4	12.9	434508b	E
0350KM	M	Br+F	14.9.2010	9	15	8.9	434508b	E
0404HH	M	Br+F	3399580800	9.5		10.8	434508b	E
0540KM	M	Br+F	3367526400	9.5	38.3	13.1	434508b	E
2210KM	M	Br+F	3396816000	8.5	32.6	11	434508b	E
2340KM	M	Br+F	3397161600	8.5	38.5	12.1	434508b	E
2550KM	M	Br+F	17.9.2011	9.5	39.5	12.5	434508b	E
3110KM	M	Br+F	3399667200	9.5	25.6	11.4	434508b	E
3120KM	M	Br+F	3399667200	9.5	24	11.1	434508b	E
0102KM	M	Br+F	3367612800	9.5	50.7	13.4	10220b	F
0201KM	M	Br+F	24.9.2010	9.5	43.1	13.9	10220b	F
0202KM	M	Br+F	24.9.2010	9.5	51.3	14.6	10220b	F
0204HH	M	Br+F	3396384000	8.5	56.3	13.8	10220b	F
0302HH	M	Br+F	18.9.2011	9.5	36.2	11.7	10220b	F
0304HH	M	Br+F	3397507200	8.5	79.6	14.6	10220b	F
0402HH	M	Br+F	31.8.2011	8.5	79.1	15.7	10220b	F
0410KM	M	Br+F	3367267200	9	58.2	15.1	10220b	F
0450KM	M	Br+F	3367180800	9	69	15.1	10220b	F
1520KM	M	Br+F	3396384000	8.5	54.2	12.5	10220b	F
1540KM	M	Br+F	3396297600	8.5	54.5	13.1	10220b	F
2310KM	M	Br+F	25.8.2011	8.5	84	15.5	10220b	F
2410KM	M	Br+F	3397248000	8.5	64.3	14.2	10220b	F
2430KM	M	Br+F	3398284800	9		15.6	10220b	F
3130KM	M	Br+F	23.9.2011	9.5	40.7	16.2	10220b	F
3140KM	M	Br+F	18.10.2011	10.5	56.9	13.8	10220b	F
3300NM	M	Br+F	6.9.2010	9	38.2	12.6	10220b	F
