# Supplementary material for: Alternative Mating Tactics in Male Chameleons (Chamaeleo chamaeleon) Are Evident in Both Long-Term Body Color and Short-Term Courtship Pattern
Source: PLoS One. 2016 Jul 13;11(7):e0159032. doi: 10.1371/journal.pone.0159032 (PMC4943735; doi:10.1371/journal.pone.0159032)
Supplement: S1 Table — (ZIP) [file pone.0159032.s004.zip › PLoS ONE supp data/Male-Male encounters data.xls]

## Sheet: M-M Data
Ob No	Specimen1	BodyColor1	Weight1	SVL1	Retreat1	Color change1	Specimen2	BodyColor2	Weight2	SVL2	Retreat2	Color change2	Color combination	∆Weight	∆SVL	HeavierWinner	LargerWinner	GreenWinner
171	2010KM	Brown	17.5		Stay	1	2020KM	Brown	26.5		Stay	0	Brown-Brown	9		No
233	4004KM	Brown	20.9		Stay	1	4003KM	Brown	30.1		Stay	0	Brown-Brown	9.2		No
242	5001KM	Brown	12.2		Stay	1	4005KM	Brown	13.9		Stay	1	Brown-Brown	1.7		No
294	0203KM	Brown	13.7	9.6	Retreat	1	0104KM	Brown	16.8	9.8	Stay	1	Brown-Brown	3.1	0.2	Yes	Yes
295	0103KM	Brown	19.9	9.5	Retreat	1	0105KM	Brown	34.1	11.8	Stay	1	Brown-Brown	14.2	2.3	Yes	Yes
296	0204KM	Brown	17.4	9.9	Stay	0	0302KM	Brown	11.7	8.3	Stay	0	Brown-Brown	5.7	1.6	No	No
356	3230HH	Brown	12.7	9.2	Retreat	0	3240HH	Brown	14.3	9.1	Stay	0	Brown-Brown	1.6	0.1	Yes	Yes
355	3210HH	Brown	21.7	9.9	Stay	0	3220HH	Brown	16.2	9.5	Stay	0	Brown-Brown	5.5	0.4	No	No
316	3110KM	Brown	25.6	11.4	Stay	1	0405KM	Brown	18.5		Stay	0	Brown-Brown	7.1		No
302	2320KM	Brown	49.3		Stay	1	1510KM	Brown	24.6		Retreat	0	Brown-Brown	24.7		Yes
218	2005KM	Brown	37.7		Retreat	0	1001KM	Green	37.2		Stay	0	Green-Brown	0.5		No		Yes
224	3004KM	Brown	12.3		Stay	1	3003KM	Green	35.3		Stay	1	Green-Brown	23		No		No
76	0300ll	Green	47.7		Stay	1	0200ll	Brown	36.2		Stay	1	Green-Brown	11.5		No		No
192	5050HH	Green	38.7		Stay	1	5010HH	Brown	22.2		Retreat	1	Green-Brown	16.5		Yes		Yes
204	0010CH	Green	46		Stay	1	4020HKM	Brown	14.4		Retreat	0	Green-Brown	31.6		Yes		Yes
210	5030KM	Green	17.6		Stay	1	4050KM	Brown	14.6		Retreat	1	Green-Brown	3		Yes		Yes
245	0013KM	Green	25.5		Stay	0	0012KM	Brown	16		Stay	1	Green-Brown	9.5		No		No
357	3450KM	Green	65.3	16.3	Stay	0	1020NM	Brown	9.4	7.9	Retreat	0	Green-Brown	55.9	8.4	Yes	Yes	Yes
304	2410KM	Green	64.3	14.2	Stay	0	2340KM	Brown	38.1	12.1	Retreat	1	Green-Brown	26.2	2.1	Yes	Yes	Yes
301	2310KM	Green	84	15.5	Stay	1	1150KM	Brown	29.1	11.4	Retreat	0	Green-Brown	54.9	4.1	Yes	Yes	Yes
300	2310KM	Green	84	15.5	Stay	1	2320KM	Brown	49.3	13	Retreat	1	Green-Brown	34.7	2.5	Yes	Yes	Yes
97	1100HH	Green	19.8		Stay	1	1300HH	Green	16.4		Stay	1	Green-Green	3.4		No
108	2100KM	Green	31.3		Stay	1	5500HH	Green	16.1		Retreat	1	Green-Green	15.2		Yes
162	1020KM	Green	39.9		Retreat	0	1030KM	Green	52		Stay	1	Green-Green	12.1		Yes
293	0202KM	Green	51.3	14.6	Retreat	1	0201KM	Green	43.1	13.9	Stay	1	Green-Green	8.2	0.7	No	No
351	3140KM	Green	56.9	13.8	Stay	0	3150KM	Green	47.9	13.4	Retreat	0	Green-Green	9	0.4	Yes	Yes
315	0404HH	Green	60.5	15.3	Stay	0	3130KM	Green	40.7	16.2	Retreat	1	Green-Green	19.8	0.9	Yes	No
303	2410KM	Green	64.3	14.2	Stay	0	0001KM	Green	46.6		Retreat	1	Green-Green	17.7		Yes
