# Supplementary material for: Alternative Mating Tactics in Male Chameleons (Chamaeleo chamaeleon) Are Evident in Both Long-Term Body Color and Short-Term Courtship Pattern
Source: PLoS One. 2016 Jul 13;11(7):e0159032. doi: 10.1371/journal.pone.0159032 (PMC4943735; doi:10.1371/journal.pone.0159032)
Supplement: S1 Table — (ZIP) [file pone.0159032.s004.zip › PLoS ONE supp data/Males data.xls]

## Sheet: Perch height
ID	Weight	Color	Average Height
0003KM	17.9	Green	212.6
0050KM	37.1	Green	220
0300NM	43.8	Green	200.4
0400NM	59.7	Brown	200
0030KM	35.7	Green	162.8
1000HG	31.4	Green	205.5
2000HG	59.5	Green	204.6
0100KM	26.6	Green	219.2
3000KM	43.8	Green	222.4
2004	10.6	Green	217.4
1010KM	50.3	Green	217.6
1020KM	39.9	Green	195.4
1030KM	52	Green	187.2
4200KM	31.9	Brown	188.2
4400KM	31.5	Green	198.6
5100KM	57.5	Green	201
4010HH	21.5	Green	191.8
3040HH	63.7	Green	212
2500KM	13.3	Brown	177
2300KM	24.3	Green	200.4
3200KM	30.5	Green	196.6
3100KM	86	Green	229
3020HH	91.5	Green	222
2050HH	23.2	Green	211
3010HH	77.3	Green	218
2010HH	17.9	Green	181.75
1010HH	14	Green	192
1030HH	20.3	Green	191.6
1020HH	20.7	Green	178.4
5300HH	12.5	Green	198.5
0035KM	12.7	Green	174.6
0034KM	28.2	Green	212.8
0041KM	52.9	Green	200
0033KM	21.8	Brown	178.6
0032KM	25.3	Brown	222.8
0025KM	28.7	Brown	107.2
0024KM	52.7	Green	213.2
0031KM	64.9	Green	209.4

## Sheet: Males on same tree
Season	∆Height	∆weight	∆color
Autumn	-70.75	-15.2	0
Autumn	-44	23	-1
Autumn	-31.8	-9	0
Autumn	-27	-0.5	0
Autumn	-16.25	3.4	0
Autumn	-11.2	9.2	0
Autumn	-5.6	1.7	0
Autumn	19.8	3	-1
Autumn	20.25	9.5	-1
Autumn	29.5	31.6	-1
Autumn	91	16.5	-1
Summer	-61.6	15.5	0
Summer	-42.4	26	0
Summer	-42.2	55.5	0
Summer	-34	11	-1
Summer	-32	12.2	0
Summer	-26	12.7	0
Summer	-18	-271.9	0
Summer	-13.4	-54.1	0
Summer	-10.2	-6.3	0
Summer	-5.4	3.4	0
Summer	28.2	-18.3	-1
Summer	85.6	31.1	-1

## Sheet: Male dimension
ID	Date of capture	Weight	SVL	season	Log Weight	Log SVL
0501HH	10.10.11	46.8	13.6	B	1.67025	1.13354
3140KM	17.10.11	56.9	13.8	B	1.75511	1.13988
0102KM	17.9.10	50.7	13.8	B	1.70501	1.13988
0220KM	24.8.10	53.1	13.8	B	1.72509	1.13988
0201KM	23.9.10	43.1	13.9	B	1.63448	1.14301
3100NM	6.9.10	58.8	14	B	1.76938	1.14613
2410KM	26.8.11	64.3	14.2	B	1.80821	1.15229
3320KM	2012-09-17	58.9	14.5	B	1.77012	1.16137
0202KM	23.9.10	51.3	14.6	B	1.71012	1.16435
0304HH	30.8.11	79.6	14.6	B	1.90091	1.16435
0210KM	24.8.10	61.3	14.8	B	1.78746	1.17026
0002NM	29.8.10	44	15	B	1.64345	1.17609
0410KM	13.9.10	58.2	15.1	B	1.76492	1.17898
0450KM	13.9.10	69	15.1	B	1.83885	1.17898
2540KM	16.9.11	60.8	15.2	B	1.7839	1.18184
0404HH	22.9.11	60.5	15.3	B	1.78176	1.18469
3110HH	2012-09-05	66.9	15.4	B	1.82543	1.18752
2330KM	2.9.11	41.1	15.4	B	1.61384	1.18752
2310KM	24.8.11	84	15.5	B	1.92428	1.19033
2510HH	30/8/2012	63.8	15.6	B	1.80482	1.19312
2430KM	6.9.11	80.9	15.6	B	1.90795	1.19312
0402HH	30.8.11	79.1	15.7	B	1.89818	1.1959
3450KM	2012-09-26	65.3	16.3	B	1.81491	1.21219
3310KM	2012-09-17	7.1	7.4	B	0.851258	0.869232
1020NM	2012-09-24	9.4	7.9	B	0.973128	0.897627
2450HH	30/8/2012	12.8	8.6	B	1.10721	0.934498
0420KM	13.9.10	11.1	8.8	B	1.04532	0.944483
0550KM	17.9.10	13.1	8.8	B	1.11727	0.944483
0350KM	13.9.10	15	8.9	B	1.17609	0.94939
2550HH	2012-09-05	12.8	9	B	1.10721	0.954243
3150HH	2012-09-14	12.5	9	B	1.09691	0.954243
0502HH	10.10.11	15.3	9	B	1.18469	0.954243
3240HH	2012-09-24	14.3	9.1	B	1.15534	0.959041
3230HH	2012-09-24	12.7	9.2	B	1.1038	0.963788
2430HH	30/8/2012	16.3	9.2	B	1.21219	0.963788
3220HH	2012-09-21	16.2	9.5	B	1.20952	0.977724
0103KM	23.9.10	19.9	9.5	B	1.29885	0.977724
0401HH	30.8.11	16.6	9.5	B	1.22011	0.977724
4500NM	30.8.11	18.7	9.5	B	1.27184	0.977724
0203KM	23.9.10	13.7	9.6	B	1.13672	0.982271
0104KM	23.9.10	16.8	9.8	B	1.22531	0.991226
3210HH	2012-09-21	21.7	9.9	B	1.33646	0.995635
0204KM	26.9.10	17.4	9.9	B	1.24055	0.995635
0503HH	10.10.11	19.3	10.3	B	1.28556	1.01284
3410KM	2012-09-17	21	10.7	B	1.32222	1.02938
2220KM	22.8.11	25.9	10.7	B	1.4133	1.02938
4400NM	26.8.11	25.5	10.7	B	1.40654	1.02938
2240KM	22.8.11	27.4	10.8	B	1.43775	1.03342
3120KM	22.9.11	24	10.9	B	1.38021	1.03743
2530KM	6.9.11	25.5	10.9	B	1.40654	1.03743
2210KM	22.8.11	32.6	11	B	1.51322	1.04139
2440KM	6.9.11	24.9	11	B	1.3962	1.04139
2530HH	2012-09-05	30.1	11.2	B	1.47857	1.04922
3220KM	28/8/2012	24.8	11.3	B	1.39445	1.05308
3110Km	22.9.11	25.6	11.4	B	1.40824	1.0569
0250KM	24.8.10	29.9	11.7	B	1.47567	1.06819
3210KM	28/8/2012	36.7	11.7	B	1.56467	1.06819
0105KM	23.9.10	34.1	11.8	B	1.53275	1.07188
2130KM	22.8.11	35.2	12	B	1.54654	1.07918
2110KM	22.8.11	38.6	12	B	1.58659	1.07918
2510KM	6.9.11	30.8	12	B	1.48855	1.07918
2340KM	26.8.11	38.5	12.1	B	1.58546	1.08279
0504HH	10.10.11	35	12.3	B	1.54407	1.08991
2120KM	22.8.11	38.2	12.3	B	1.58206	1.08991
3130KM	22.9.11	40.7	12.3	B	1.60959	1.08991
3310HH	2012-10-03	30.1	12.4	B	1.47857	1.09342
2550KM	16.9.11	39.5	12.5	B	1.5966	1.09691
0101KM	17.9.10	32.7	12.6	B	1.51455	1.10037
3300NM	6.9.10	38.2	12.6	B	1.58206	1.10037
2140KM	22.8.11	44.3	12.8	B	1.6464	1.10721
1120HH	10.10.11	33.5	12.9	B	1.52504	1.11059
0340KM	13.9.10	41.4	12.9	B	1.617	1.11059
2320KM	24.8.11	49.3	13	B	1.69285	1.11394
0205KM	26.9.10	36.4	13	B	1.5611	1.11394
3240KM	28/8/2012	69.3	13	B	1.84073	1.11394
2410HH	30/8/2012	44.8	13	B	1.65128	1.11394
0540KM	17.9.10	38.3	13.1	B	1.5832	1.11727
3250KM	28/8/2012	63.5	13.3	B	1.80277	1.12385
3150KM	17.10.11	47.9	13.4	B	1.68034	1.1271
2310HH	13/7/2012	8.6	7.6	NB	0.934498	0.880814
2150HH	2012-05-07	9.6	7.7	NB	0.982271	0.886491
1230HH	15/6/2012	10.1	7.7	NB	1.00432	0.886491
0053HH	14.6.11	8.7	7.9	NB	0.939519	0.897627
2004HH	17.6.10	11.2	8.1	NB	1.04922	0.908485
2130HH	2012-05-07	9.6	8.2	NB	0.982271	0.913814
0043KM	25.6.10	12.7	8.5	NB	1.1038	0.929419
0033HH	2.6.11	10.3	8.6	NB	1.01284	0.934498
2120HH	2012-05-07	12.7	8.7	NB	1.1038	0.939519
0035KM	22.6.10	12.7	8.7	NB	1.1038	0.939519
0012HH	19.7.10	11.9	8.9	NB	1.07555	0.94939
0140KM	28.7.10	14.3	8.9	NB	1.15534	0.94939
0330HH	5.7.11	14.1	8.9	NB	1.14922	0.94939
1540HH	2012-05-07	12.6	9	NB	1.10037	0.954243
0054KM	19.7.10	17.1	9	NB	1.233	0.954243
1350HH	21/6/2012	13.5	9	NB	1.13033	0.954243
0110HH	15.6.11	15.9	9.1	NB	1.2014	0.959041
5005HH	15.7.10	13.4	9.1	NB	1.1271	0.959041
1220HH	15/6/2012	17.7	9.2	NB	1.24797	0.963788
0230HH	23.6.11	13.9	9.2	NB	1.14301	0.963788
0130KM	28.7.10	16.7	9.2	NB	1.22272	0.963788
0024HH	4.8.10	19.3	9.2	NB	1.28556	0.963788
0034KM	22.6.10	28.2	9.3	NB	1.45025	0.968483
0042KM	25.6.10	15.8	9.4	NB	1.19866	0.973128
2250HH	13/7/2012	15.1	9.5	NB	1.17898	0.977724
0020aKM	17.7.11	20.8	9.6	NB	1.31806	0.982271
5002HH	8.7.10	17.5	9.6	NB	1.24304	0.982271
0104HH	9.8.11	21.7	9.6	NB	1.33646	0.982271
3000aKM	21.6.11	16.8	9.7	NB	1.22531	0.986772
4000aKM	21.6.11	20.3	9.8	NB	1.3075	0.991226
0540HH	3.8.11	23.4	9.8	NB	1.36922	0.991226
0051HH	8.6.11	16.1	9.8	NB	1.20683	0.991226
0102HH	9.8.11	21.4	9.8	NB	1.33041	0.991226
1330HH	21/6/2012	20.4	9.9	NB	1.30963	0.995635
0320HH	30.6.11	18.5	9.9	NB	1.26717	0.995635
0045KM	14.7.10	23.2	10	NB	1.36549	1
1550HH	2012-05-07	18.7	10.1	NB	1.27184	1.00432
0033KM	22.6.10	21.8	10.1	NB	1.33846	1.00432
0430HH	14.7.11	21.4	10.2	NB	1.33041	1.0086
0350HH	5.7.11	22.5	10.2	NB	1.35218	1.0086
1510HH	2012-05-07	21.7	10.3	NB	1.33646	1.01284
0014HH	19.7.10	21.1	10.3	NB	1.32428	1.01284
1350KM	11.8.11	20.2	10.4	NB	1.30535	1.01703
1110KM	3.8.11	22.6	10.5	NB	1.35411	1.02119
1510KM	16.8.11	23.3	10.6	NB	1.36736	1.02531
3003HH	28.6.10	25.3	10.6	NB	1.40312	1.02531
0032KM	18.6.10	25.3	10.7	NB	1.40312	1.02938
0203HH	11.8.11	26.6	10.8	NB	1.42488	1.03342
0200aKM	14.7.11	23.4	10.9	NB	1.36922	1.03743
5001HH	8.7.10	24.2	10.9	NB	1.38382	1.03743
0210HH	23.6.11	21.6	11	NB	1.33445	1.04139
3004HH	28.6.10	28.7	11	NB	1.45788	1.04139
2003HH	17.6.10	32.8	11.1	NB	1.51587	1.04532
0002aKM	27.7.11	33.1	11.2	NB	1.51983	1.04922
0110KM	28.7.10	25.1	11.2	NB	1.39967	1.04922
0502KM	8.6.11	23.7	11.2	NB	1.37475	1.04922
0005aKM	27.7.11	31.6	11.4	NB	1.49969	1.0569
1150KM	9.8.11	29.1	11.4	NB	1.46389	1.0569
0021HH	22.7.10	33.3	11.5	NB	1.52244	1.0607
0302HH	17.8.11	36.2	11.7	NB	1.55871	1.06819
1340KM	11.8.11	34.6	11.8	NB	1.53908	1.07188
1420KM	11.8.11	46.3	11.8	NB	1.66558	1.07188
3001HH	17.6.10	32.5	11.8	NB	1.51188	1.07188
0505KM	21.6.11	36.3	11.8	NB	1.55991	1.07188
3002HH	28.6.10	29.1	11.8	NB	1.46389	1.07188
1310KM	11.8.11	33.6	12.1	NB	1.52634	1.08279
0410HH	5.7.11	42.4	12.1	NB	1.62737	1.08279
1140KM	9.8.11	38.1	12.1	NB	1.58092	1.08279
1410KM	11.8.11	43	12.3	NB	1.63347	1.08991
0044KM	25.6.10	38.1	12.4	NB	1.58092	1.09342
1520KM	16.8.11	54.2	12.5	NB	1.734	1.09691
1250HH	21/6/2012	54.5	12.6	NB	1.7364	1.10037
2000aKM	21.6.11	44.7	12.8	NB	1.65031	1.10721
1250KM	11.8.11	45.1	13	NB	1.65418	1.11394
1000aKM	21.6.11	53.3	13	NB	1.72673	1.11394
0052KM	14.7.10	51.1	13.1	NB	1.70842	1.11727
1540KM	16.8.11	54.5	13.1	NB	1.7364	1.11727
0011HH	19.7.10	40.9	13.1	NB	1.61172	1.11727
2350HH	22/7/2012	50.5	13.2	NB	1.70329	1.12057
0043HH	8.6.11	49.3	13.2	NB	1.69285	1.12057
1230KM	9.8.11	60.9	13.2	NB	1.78462	1.12057
1120KM	9.8.11	54.6	13.3	NB	1.73719	1.12385
0031KM	18.6.10	64.9	13.4	NB	1.81224	1.1271
2340HH	22/7/2012	46.5	13.4	NB	1.66745	1.1271
1310HH	21/6/2012	45.5	13.6	NB	1.65801	1.13354
0405KM	31.5.11	51.9	13.6	NB	1.71517	1.13354
1410HH	21/6/2012	43.8	13.7	NB	1.64147	1.13672
4001HH	5.7.10	47.2	13.7	NB	1.67394	1.13672
0202HH	11.8.11	57.1	13.8	NB	1.75664	1.13988
0204HH	17.8.11	56.3	13.8	NB	1.75051	1.13988
0520HH	22.7.11	64.7	13.9	NB	1.8109	1.14301
2002HH	17.6.10	58.3	14	NB	1.76567	1.14613
4003HH	5.7.10	48.7	14	NB	1.68753	1.14613
0105HH	9.8.11	70.3	14	NB	1.84696	1.14613
0041KM	22.6.10	52.9	14.1	NB	1.72346	1.14922
0340HH	5.7.11	72.5	14.2	NB	1.86034	1.15229
0034HH	2.6.11	57.9	14.4	NB	1.76268	1.15836
0045HH	8.6.11	86.8	14.5	NB	1.93852	1.16137
0550HH	9.8.11	69.1	14.8	NB	1.83948	1.17026
1220KM	9.8.11	73	14.8	NB	1.86332	1.17026
1450KM	16.8.11	77.9	14.9	NB	1.89154	1.17319
0201HH	11.8.11	91.7	15.4	NB	1.96237	1.18752
1240KM	11.8.11	93	15.6	NB	1.96848	1.19312
0030aKM	17.7.11	85.7	15.6	NB	1.93298	1.19312
0530HH	3.8.11	86.8	15.7	NB	1.93852	1.1959
0040aKM	17.7.11	37	16.3	NB	1.5682	1.21219
0040aHH	30.6.11	84.9	16.4	NB	1.92891	1.21484
